# Supplementary material for: Genetic variation in CaTIFY4b contributes to drought adaptation in chickpea
Source: Plant Biotechnol J. 2022 May 21;20(9):1701–15. doi: 10.1111/pbi.13840 (PMC9398337; doi:10.1111/pbi.13840)
Supplement: Supplementary file 2 — Table S1 Background recovery of ICCX‐110125‐P18 line using genome‐wide SSR markers. [file PBI-20-1701-s010.xlsx]

## Sheet: Table S1
Table S1: Background recovery of ICCX-110125-P18 line using genome-wide SSR markers
Marker	Position (cM)	Linkage group	ICC 4958	ICC 1882	ICCX-110125-P18
CaM0403	70.633	CaLG01	A	B	B
STMS21	23.18	CaLG01	A	B	B
H2A08	63.659	CaLG01	A	B	B
CAM0015	70.494	CaLG01	A	B	B
TA30	99.271	CaLG01	A	B	B
TA37	30.829	CaLG02	A	B	B
H1H011	34.198	CaLG02	A	B	B
TA194	46.494	CaLG02	A	B	B
CAM0293	17.342	CaLG02	A	B	H
TA37	30.829	CaLG02	A	B	H
TA103	50.158	CaLG02	A	B	B
GA16	60.325	CaLG02	A	B	B
GA20	78.502	CaLG02	A	B	B
TR56	16.369	CaLG03	A	B	B
H3C06	2.32	CaLG03	A	B	B
TR56	16.369	CaLG03	A	B	B
GA119	11.038	CaLG03	A	B	B
ICCeM50	21.807	CaLG03	A	B	B
CAM0520	26.371	CaLG03	A	B	B
TR20	37.031	CaLG04	A	B	B
CaM0923	40.487	CaLG04	A	B	B
CaM1328	46.787	CaLG04	A	B	B
CaM0615	6.675	CaLG04	A	B	B
CaM0845	7.863	CaLG04	A	B	B
CaM0856	8.106	CaLG04	A	B	B
ICCM0257	19.604	CaLG04	A	B	B
H1A19	35.73	CaLG04	A	B	B
NI7	38.929	CaLG04	A	B	B
NI27	39.088	CaLG04	A	B	B
CaM0507	39.671	CaLG04	A	B	B
CaM2093	40.063	CaLG04	A	B	B
TA132	44.88	CaLG04	A	B	B
CaM1328	46.787	CaLG04	A	B	B
ICCeM058	49.493	CaLG04	A	B	B
CaM1903	53.246	CaLG04	A	B	B
TA5	16.389	CaLG05	A	B	B
TR18	10.246	CaLG05	A	B	B
H3A07	20.626	CaLG05	A	B	B
H2J09	16.518	CaLG05	A	B	B
CAM2158	24.271	CaLG05	A	B	B
TA120	20.955	CaLG06	A	B	B
CaM0500	20.244	CaLG06	A	B	B
H6G10	38.473	CaLG06	A	B	B
CAM1431	30.634	CaLG06	A	B	B
CAM1760	80.685	CaLG06	A	B	B
H1F21	37.493	CaLG06	A	B	B
TR24	81.555	CaLG07	A	B	B
STMS25	32.149	CaLG07	A	B	B
CAM2155	36.962	CaLG07	A	B	B
H1O12	38.638	CaLG07	A	B	B
TA3	39.233	CaLG08	A	B	B
Recovery					0.9804
