# Supplementary material for: Genetic variation in CaTIFY4b contributes to drought adaptation in chickpea
Source: Plant Biotechnol J. 2022 May 21;20(9):1701–15. doi: 10.1111/pbi.13840 (PMC9398337; doi:10.1111/pbi.13840)
Supplement: Supplementary file 3 — Table S2 Primers used for fine mapping, gene cloning, subcellular localization and gene expression analysis. [file PBI-20-1701-s003.xlsx]

## Sheet: Table S2
Table S2: Primers used for fine mapping, gene cloning, subcellular localization, and gene expression analysis
Primer name	Sequence (5'-3')	Purpose
Primers used for "QTL-hotspot" fine mapping
CKAM2210	TTAAACTCACTTACCCTCTTTCCTTTCCATTTCCTTTCTTTCAAAATTCTCCTATATCCT[G/T]CTAATACAGATACTTTGCAACCCATTTTTTTTGTCAACAAAGTGTTATTGGGTGAGTTCA	"QTL-hotspot" fine mapping
CKAM2211	GTGTTAATTATTGGATCAAAGAGATAAGAAACTTTGAGGTCTATAAGATGAGGAGCATGA[A/G]TTGTAGGTCTCATATTAGGGCATCCACAAATCTATGGACCAGTTCAGATATTGATGTTAT	"QTL-hotspot" fine mapping
CKAM2213	AAACTTGACATTTGACTTTAGATGGTCCTTAATTCAAAATAATTAAATGGTACTAATGTT[C/T]CTTGATGACTTTGGATTTGCAATATATTAAAACAATATATGATTAGACAAAGATGAACAA	"QTL-hotspot" fine mapping
CKAM2214	TGGGTCGGTTAATGCATTACGCTGGCCTGCCCGCCCCAAGTTGAGAGTTGTCTAATGGGT[C/T]CTGGGCGAAGGCTCAATTCTCGTTGGTCCTAGACGTGAGGGCACCGCGTGAGGCTGGCTT	"QTL-hotspot" fine mapping
CKAM2215	ATCAAGTAGGGTAAAACTATAAATCATCTAGAATCACTTCCCTTAAAAACCAAATTTTAT[A/G]AGAGGAGCATAAATAACATTCAAAATTTATTGATGTTACTATCCTTTGTGTGAAAGGAAA	"QTL-hotspot" fine mapping
CKAM2177	TATCAAATTTGAAAGATGACAATGACGTTCCCCTTCGATTAGTTCAAAAATCTCAAAGAA[C/T]AAAGTTCAATCTAAATGGTTAACAAGTCAAAAATTAATCGTGGAATCGCCATATCTCTAC	"QTL-hotspot" fine mapping
CKAM2216	ATACATTTTGTTTTTCAAACTAGCTTTTTAAAGCATAATACTTGTTCTGCCAAAAAAGGC[A/G]CCAACATCATTTAATGATATGCTGAAGTCACTCAGAATTAAAATGAGCAGAGCAGCAATA	"QTL-hotspot" fine mapping
CKAM2178	AATGATTGAGTTTTTCCTTATAATTGAGTTTCTCCTATGGCAATTATTATACTATAATTA[A/G]TTTTAACCTATTTATTTTGTCTAACAATTTTTTTTTCCTAATGTACAATATTATTAATAT	"QTL-hotspot" fine mapping
CKAM2179	ATGTCTTCGGCTTCCAGATTTGTGTTTGGTGACATGACCGAAGAAAGCTTGAAATGAGCT[G/T]ATAGTGAAGAGCTCACTGCCTTTGATTCACACATATTGAATCTATTTAGAACCTTTCCAA	"QTL-hotspot" fine mapping
CKAM2217	TCTTTACCTACCTTATCCGGTGAGACTCCATCATAGACATTAACCTTACCACAGTAGAAA[A/C]TTGTCATTTGCCCAAATGATCCGCTAGGTGCGCACCCTCTGTCCAAATCAAATTTTCAAG	"QTL-hotspot" fine mapping
CKAM2218	AGAATGATGTGATAAGAAAATATAAATAGAGATCAAATAAAGTATTGAATGAATGTTTGG[A/T]ATTTCAAATGTACATGTATCATTATTATTTCACAAAGTTATAATTATAATTAGTATATGT	"QTL-hotspot" fine mapping
CKAM2219	CTTGTTCCCTTCATGATTACCAATGATTCTTTTATGTCTTTTAGAGTGCATTTCTCTGCT[C/T]TGTATGAACAACCAACTTCTTCCAACATTCCTAGAGAAATTAAATTCCTCATCAGTTCTG	"QTL-hotspot" fine mapping
CKAM2220	GTAGTTAAGAAATCAATCTCTATTTGAGGTCATGTGAAATTAACATCCAGAGTCAAGCAC[C/T]CAGTCATCATCCATGATTTCAGTTGAATTTTTCATGAGAACCTCTGTGTTTTCATATCCT	"QTL-hotspot" fine mapping
CKAM2221	AGGTTCATTACCAGAACAACTCGGTCTCTTAACAGACTTGGCCCTTTTCCACATAAACTC[C/G]AATCGATTCTGCGGTTCGCTCCCATATAATTTCACCTACCTTCAACTTCTCCATGAATTA	"QTL-hotspot" fine mapping
CKAM2222	AAACGCTCTAAAACTTAAATTGGTCGTATACGAGCAAACACAGTGAATGGTAACAACAAC[C/T]AAATGATAATATGGTGACACTCGACTAGTGAACGATCAAATAGTTCAACTGAATAAGTTA	"QTL-hotspot" fine mapping
CKAM2223	TGAACAAAAACTTCTACGTGATCAGTTTGTCATATTTCACAAAAAAAAAAAAAAGGAATA[A/T]ATGCAATATATGCGGCTCAATTGGATGTTGTAACCATGGATTCTATTGATTAGTGGTCAA	"QTL-hotspot" fine mapping
CKAM2224	AATTGACAGCTCTACCCATAGGGTATGAACATGGAGTATTTTTTTAGATCGTGGGTATAG[A/G]AACGAGTACTATAATATCCTATCAAACTCCACCCATTGACATCTCTACCAACTATGTATA	"QTL-hotspot" fine mapping
CKAM2225	TTTGGTAACCAATAGAATATTCACACAACCGCTAACACAAGACTGCATAATTGCATGTAT[A/G]AGTTAACATTGAAAGCAACAACAAGAAAAAATCCCTTAAGAAGGGCCACTTAAACCCGAA	"QTL-hotspot" fine mapping
CKAM2226	CGCTATTAAGTACAAAAAATTGTCAAATAGCGGTTATAGCAATCTATAGCGTTGTTGCTT[A/T]GAGGAATATAAATAAACCACTATTTTTCACAATCTGCGATTCACAAAATTGGTATGTATG	"QTL-hotspot" fine mapping
CKAM2181	TTGTCTGCCACGCCAAATTACGATAATCATCATCTCTCTTCCAGTTCTGTTCGTCAAGCC[C/T]CATTTGATATTGTTGGACATCGCAAATCTCAACGACACTGTAAACCACCTGCCCGTTTCC	"QTL-hotspot" fine mapping
CKAM2227	CGAGGCCCAAATCCAAAACCGGATTCAAATTCATTTTAAATATCCGGTTAAAATCATATG[A/G]TTATAATTTGGTTTATTTATAAACCGGTTGGATAACCACTTATGTTTTATATTTGGATTT	"QTL-hotspot" fine mapping
CKAM2228	CATCTGAAGATTATGTGCAGCTTAAGGTGTTGGCGGCAATTCAAGGGGACGCTAGTGTTT[C/G]TAAGGATGACAAAATTGAGCATTTGTTCTTTTCCTTAATGTTTTTTCAAAAACTCTCAAT	"QTL-hotspot" fine mapping
CKAM2229	TTCATTACATCGCATATTTGAGGTTAGGATTTCTGTTTAATAATTGGACTTCAAAAATCA[A/T]GTTTCTCATAGGATTTCGATAAAGACGTGATTAGTTGATTTTCAGTGCAGGAAATTTGAA	"QTL-hotspot" fine mapping
CKAM2182	AACCACATGAAGAAAATAAATTATGTAAAATGTGTTGTTTCTTCGAATCAACTATGGTAT[C/T]GAGGCTATTCTGGATATCGAAGGGACATAATGAAAGAGAGAGTAGTGGCTTCGAAATGCG	"QTL-hotspot" fine mapping
Primers used for gene cloning and subcellular localization
attb1	GGGGACAAGTTTGTACAAAAAAGCAGGCT	Adapters for Gateway cloning
attb2	GGGGACCACTTTGTACAAGAAAGCTGGGTC
CaTSJT1-F	ATGCTAGCGGTTTTCGAC	Paired with attb1 & attb2 to amplify CaTSJT1 full length cDNA
CaTSJT1-R	GTTATTAGACCAGTTAGCAGCA
CaARD4-F	ATGGCTATTGAGGCATGGT	Paired with attb1 & attb2 to amplify CaARD4 full length cDNA
CaARD4-R	ATGAGCTGCAAGAGGAACT
CaTIFY4b-F	GATGAACGGCGGAAGCAC	Paired with attb1 & attb2 to amplify CaTIFY4b full length cDNA
CaTIFY4b-R	CATTAACAGTTGAAAAAAATGTTGTGAC
Primers used for gene expression study
Ca_04558-F	CCCCACTGACACAATCCTTC	For CaTIFY4b gene expression
Ca_04558-R	CCTGTCCTTTCGCTTTTCAA
Ca_01247-F	CAACTATGGGTTCTGGTGGTG	For CaGIF1 gene expression
Ca_01247-R	CACCACGACCTTGATCAGAA
Ca_10012-F	CAAGGAATAAGAGAGGGTGTGG	For CaGRF5 gene expression
Ca_10012-R	TGTTGTTCTTGCTGTCTTTGG
Ca_09768-F	CATTAACTGACCCGGAAACG	For CaSLB1 gene expression
Ca_09768-R	GGACCCCACGTCACGTATTA
Ca_01797-F	GACAGACGCCACACTTTCAA	For CaCYCA2;1 gene expression
Ca_01797-R	GGGCATAAGCACTCCAAACT
Ca_05591-F	GATGCATCCAGTGACACCAC	For CaCYCD3;1 gene expression in leaf
Ca_05591-R	GGCCAAAACAGAAGGAAGAC
Ca_09307-F	CCCACGTGCCACTTCTTTTA	For CaCYCD3;1 gene expression in seed
Ca_09307-R	ATGCAAACGGCTCTTCAAAC
GAPDH-F	CCAAGGTCAAGATCGGAATCA	For GAPDH gene expression and used as an endogenous control
GAPDH-R	CAAAGCCACTCTAGCAACCAAA
