# Supplementary material for: Genetic variation in CaTIFY4b contributes to drought adaptation in chickpea
Source: Plant Biotechnol J. 2022 May 21;20(9):1701–15. doi: 10.1111/pbi.13840 (PMC9398337; doi:10.1111/pbi.13840)
Supplement: Supplementary file 4 — Table S3 Genotypes of 24 KASP markers on the ‘QTL‐hotspot’ region in the BC6F3 lines and 100‐seed weight of the BC6F4 progeny. [file PBI-20-1701-s006.xlsx]

## Sheet: Table S3
Table S3: Genotypes of 24 KASP markers on the "QTL-hotspot" region in the BC6F3 lines and 100-seed weight of the BC6F4 progeny
Lines	Family	Genotypes of KASP markers on the "QTL-hotspot" region in the BC6F3 linesa																								100-seed weight (g) of the BC6F4 lines		Genotype of the "QTL-hotspot"b
		CKAM2210	CKAM2211	CKAM2213	CKAM2214	CKAM2215	CKAM2177	CKAM2216	CKAM2217	CKAM2218	CKAM2178	CKAM2179	CKAM2219	CKAM2220	CKAM2221	CKAM2222	CKAM2223	CKAM2224	CKAM2225	CKAM2226	CKAM2181	CKAM2227	CKAM2228	CKAM2229	CKAM2182	Mean ± S.E.	P-value
ICC 1882		B	B	B	B	B	B	B	B	B	B	B	B	B	B	B	B	B	B	B	B	B	B	B	B	14.68 ± 0.17		ICC 1882
ICC 4958		A	A	A	A	A	A	A	A	A	A	A	A	A	A	A	A	A	A	A	A	A	A	A	A	25.79 ± 0.19	<0.001*	ICC 4958
ICCX-130026-P13-P3-P1	BC6F3_1	A	A	A	A	A	A	A	A	A	A	A	A	A	A	A	A	A	A	A	A	B	A	A	B	19.30 ± 0.22	<0.001*	ICC 4958
ICCX-130026-P13-P3-P4		A	A	A	A	A	A	A	A	A	A	A	A	A	A	A	A	A	A	A	A	B	A	A	B	17.50 ± 0.07	<0.001*	ICC 4958
ICCX-130026-P13-P3-P15		A	A	A	A	A	A	A	A	A	A	A	A	A	A	A	A	B	A	A	A	B	A	A	B	19.26 ± 0.10	<0.001*	ICC 4958
ICCX-130026-P13-P3-P17		A	A	A	A	A	A	A	A	A	A	A	A	A	A	A	A	B	A	A	A	-	A	A	B	18.88 ± 0.20	<0.001*	ICC 4958
ICCX-130026-P17-P21-P5	BC6F3_2	A	A	A	A	A	A	A	A	A	A	A	A	A	A	A	A	B	A	B	A	A	B	A	A	17.63 ± 0.08	<0.001*	ICC 4958
ICCX-130026-P17-P21-P6		A	A	A	A	A	A	A	A	A	A	A	A	A	A	A	A	B	A	B	A	A	B	A	A	20.23 ± 0.17	<0.001*	ICC 4958
ICCX-130026-P17-P21-P8		A	A	A	A	A	A	A	A	A	A	A	A	A	A	A	A	B	A	B	A	A	B	A	A	19.18 ± 0.21	<0.001*	ICC 4958
ICCX-130026-P17-P21-P10		A	A	A	A	A	A	A	A	A	A	A	A	-	A	A	A	B	A	B	A	A	B	A	A	20.17 ± 0.36	<0.001*	ICC 4958
ICCX-130026-P20-P40-P14	BC6F3_3	A	A	A	A	A	A	A	A	A	B	B	B	B	B	B	B	A	A	A	B	B	-	B	B	19.20 ± 0.01	<0.001*	ICC 4958
ICCX-130026-P20-P40-P15		A	A	A	A	A	A	A	A	A	B	B	B	B	B	B	B	A	A	B	B	B	A	B	B	18.33 ± 0.22	<0.001*	ICC 4958
ICCX-130026-P20-P40-P17		A	A	A	A	A	A	A	A	A	B	B	B	B	B	B	B	A	A	-	B	B	A	B	B	18.45 ± 0.26	<0.001*	ICC 4958
ICCX-130026-P20-P40-P19		A	A	A	A	A	A	A	A	A	B	B	B	B	B	B	B	A	A	A	B	B	A	B	B	16.88 ± 0.41	<0.001*	ICC 4958
ICCX-130026-P20-P40-P20		A	A	A	A	A	A	A	A	A	B	B	B	B	B	B	B	A	A	A	B	-	A	B	B	18.33 ± 0.25	<0.001*	ICC 4958
ICCX-130026-P20-P40-P22		A	A	A	A	A	A	A	A	A	B	B	B	B	B	B	B	A	A	A	B	B	A	B	B	19.03 ± 0.09	<0.001*	ICC 4958
ICCX-130026-P20-P40-P24		A	A	A	A	A	A	A	A	A	B	B	B	B	B	B	B	A	A	A	B	B	A	B	B	18.42 ± 0.11	<0.001*	ICC 4958
ICCX-130026-P29-P4-P1	BC6F3_4	A	A	A	A	A	A	A	A	A	A	A	A	A	A	A	A	B	A	A	B	A	B	A	B	18.37 ± 0.15	<0.001*	ICC 4958
ICCX-130026-P29-P4-P8		A	A	A	A	A	A	A	A	A	A	A	A	A	A	A	A	B	A	A	B	A	B	A	B	18.82 ± 0.13	<0.001*	ICC 4958
ICCX-130026-P29-P4-P9		A	A	A	A	A	A	A	A	A	A	A	A	A	A	A	A	B	A	A	B	A	B	A	B	19.74 ± 0.19	<0.001*	ICC 4958
ICCX-130026-P29-P4-P11		A	A	A	A	A	A	A	A	A	A	A	A	A	A	A	A	B	A	A	B	A	B	A	B	19.36 ± 0.09	<0.001*	ICC 4958
ICCX-130026-P20-P12-P5	BC6F3_5	B	B	B	B	B	B	B	B	B	A	A	A	A	A	A	A	A	A	A	A	A	A	A	A	14.74 ± 0.15	1	ICC 1882
ICCX-130026-P20-P12-P8		B	B	B	B	B	B	B	B	B	A	A	A	A	A	A	A	A	A	A	A	A	A	A	A	14.45 ± 0.18	1	ICC 1882
ICCX-130026-P20-P12-P9		B	B	B	B	B	B	B	B	B	A	A	A	A	A	A	A	A	A	A	A	A	A	A	A	14.39 ± 0.17	1	ICC 1882
ICCX-130026-P20-P12-P10		B	B	B	B	B	B	B	B	B	A	A	A	A	A	A	A	A	A	A	A	A	A	A	A	14.22 ± 0.12	0.7	ICC 1882
ICCX-130026-P20-P12-P16		B	B	B	B	B	B	B	B	B	A	A	A	A	A	A	A	A	A	A	A	A	A	A	A	14.20 ± 0.04	0.66	ICC 1882
ICCX-130026-P20-P12-P23		B	B	B	B	B	B	B	B	B	A	A	A	A	A	A	A	A	A	A	A	A	A	A	A	14.12 ± 0.05	0.39	ICC 1882
ICCX-130026-P20-P12-P26		B	B	B	B	B	B	B	B	B	A	A	A	A	A	A	A	A	A	A	A	A	A	A	A	14.70 ± 0.10	1	ICC 1882
ICCX-130026-P20-P12-P28		B	B	B	B	B	B	B	B	B	A	A	A	A	A	A	A	A	A	A	A	A	A	A	A	14.18 ± 0.18	0.6	ICC 1882
ICCX-130026-P6-P17-P2	BC6F3_6	B	B	B	B	B	B	B	B	B	B	A	A	A	A	A	A	A	A	A	A	A	A	A	A	14.69 ± 0.17	1	ICC 1882
ICCX-130026-P6-P17-P3		B	B	B	B	B	B	B	B	B	B	A	A	A	A	A	A	A	A	A	A	A	A	A	A	14.61 ± 0.20	1	ICC 1882
ICCX-130026-P6-P17-P8		B	B	B	B	B	B	B	B	B	B	A	A	A	A	A	A	A	A	A	A	A	A	A	A	14.45 ± 0.13	1	ICC 1882
ICCX-130026-P6-P17-P10		B	B	B	B	B	B	B	B	B	B	A	A	A	A	A	A	A	A	A	A	A	A	A	A	14.23 ± 0.08	0.74	ICC 1882
ICCX-130026-P20-P47-P1	BC6F3_7	B	B	B	B	B	B	B	B	B	B	B	B	B	B	B	B	A	A	A	B	B	A	B	A	14.34 ± 0.10	0.98	ICC 1882
ICCX-130026-P20-P47-P2		B	B	B	B	B	B	B	B	B	B	B	B	B	B	B	B	A	A	A	B	B	A	B	A	14.73 ± 0.16	1	ICC 1882
ICCX-130026-P20-P47-P9		B	B	B	B	B	B	B	B	B	B	B	B	B	B	B	B	A	A	A	B	B	A	B	A	14.86 ± 0.08	1	ICC 1882
ICCX-130026-P20-P47-P13		B	B	B	B	B	B	B	B	B	B	B	B	B	B	B	B	A	A	A	B	B	A	B	A	14.95 ± 0.13	1	ICC 1882
ICCX-130026-P20-P47-P17		B	B	B	B	B	B	B	B	B	B	B	B	B	B	B	B	A	A	A	B	B	A	B	A	14.56 ± 0.17	1	ICC 1882
ICCX-130026-P20-P47-P18		B	B	B	B	B	B	B	B	B	B	B	B	B	B	B	B	A	A	A	B	B	A	B	A	14.83 ± 0.16	1	ICC 1882
ICCX-130026-P20-P47-P19		B	B	B	B	B	B	B	B	B	B	B	B	B	B	B	B	A	A	A	B	B	A	B	A	14.66 ± 0.06	1	ICC 1882
ICCX-130026-P13-P3-P5	BC6F3_8	B	B	B	B	B	B	B	B	B	B	B	B	B	B	B	B	A	A	A	B	B	A	B	B	14.54 ± 0.30	1	ICC 1882
ICCX-130026-P13-P3-P6		B	B	B	B	B	B	B	B	B	B	B	B	B	B	B	B	A	A	A	B	B	A	B	B	14.50 ± 0.18	1	ICC 1882
ICCX-130026-P13-P3-P8		B	B	B	B	B	B	B	B	B	B	B	B	B	B	B	B	A	A	A	B	B	A	B	B	14.44 ± 0.17	1	ICC 1882
ICCX-130026-P20-P9-P10	BC6F3_9	B	B	B	B	B	B	B	B	B	B	B	B	B	B	B	B	A	A	B	B	A	B	B	A	14.22 ± 0.07	0.72	ICC 1882
ICCX-130026-P20-P9-P17		B	B	B	B	B	B	B	B	B	B	B	B	B	B	B	B	A	A	B	B	A	B	-	A	14.55 ± 0.18	1	ICC 1882
ICCX-130026-P20-P9-P22		B	B	B	B	B	B	B	B	B	B	B	B	B	B	B	B	A	A	B	B	A	B	B	A	14.58 ± 0.11	1	ICC 1882
ICCX-130026-P20-P9-P23		B	B	B	B	B	B	B	B	B	B	B	B	B	B	B	B	A	A	B	B	A	B	B	A	14.48 ± 0.21	1	ICC 1882
ICCX-130026-P20-P9-P29		B	B	B	B	B	B	B	B	B	B	B	B	B	B	B	B	A	A	B	B	A	B	B	A	14.29 ± 0.27	0.9	ICC 1882
ICCX-130026-P20-P9-P30		B	B	B	B	B	B	B	B	B	B	B	B	B	B	B	B	A	A	B	B	A	B	B	A	14.89 ± 0.17	1	ICC 1882
ICCX-130026-P6-P16-P1	BC6F3_10	B	B	B	B	B	B	B	B	B	B	B	B	B	B	B	B	A	B	B	B	A	B	B	A	14.89 ± 0.17	1	ICC 1882
ICCX-130026-P6-P16-P11		B	B	B	B	B	B	B	B	B	B	B	B	B	B	B	B	A	B	B	B	B	B	B	A	14.66 ± 0.15	1	ICC 1882
ICCX-130026-P6-P16-P14		B	B	B	B	B	B	B	B	B	B	B	B	B	B	B	B	A	B	B	B	B	B	B	A	14.59 ± 0.19	1	ICC 1882
aGenotypes of KASP markers are represented by 'A' for ICC 4958 and 'B' for ICC 1882 homozygous.
bGenotypes of "QTL-hotspot" were evaluated from the results of Dunnett's test at the 0.01% significance level.
P, probability of no significant difference between ICC 1882 and the recombinant BC6F4 plants in Dunnett's test; *, significance at the 0.1% level.
