# Supplementary material for: Genetic variation in CaTIFY4b contributes to drought adaptation in chickpea
Source: Plant Biotechnol J. 2022 May 21;20(9):1701–15. doi: 10.1111/pbi.13840 (PMC9398337; doi:10.1111/pbi.13840)
Supplement: Supplementary file 5 — Table S4 List of annotated genes in delimited ‘QTL‐hotspot’ region based on the reference sequence of CDC Frontier. [file PBI-20-1701-s009.xlsx]

## Sheet: Table S4
Table S4: List of annotated genes in delimited "QTL-hotspot" region based on the reference sequence of CDC Frontier
Gene ID	Gene annotation	Physical location on chromosome 4	GO biological process	GO cellular component	GO molecular function
Candidate genes in the delimited "QTL-hotspot" region
Ca_04546	Stem-specific protein TSJT1	Location: (13,238,649…13,241,556)	asparagine biosynthetic process, glutamine metabolic process	cytosol	asparagine synthase (glutamine-hydrolyzing) activity, protein homodimerization activity
Ca_04547	Serine Threonine kinase	Location: (13,249,157…13,251,234)	protein phosphorylation, protein targeting to vacuole, defense response to bacterium, incompatible interaction	intracellular	protein kinase activity, ATP binding
Ca_04548	Transcription initiation factor TFIID subunit 8-like	Location: (13,252,578…13,253,678)	translational initiation	N/A	translation initiation factor activity
Ca_04549	Serine Threonine kinase	Location: (13,258,318…13,268,884)	protein phosphorylation, protein targeting to vacuole, defense response to bacterium, incompatible interaction	intracellular	protein kinase activity, ATP binding
Ca_04550	Emp24/gp25L/p24 family/GOLD family protein	Location: (13,277,417…13,279,562)	transport	vacuole, endoplasmic reticulum, Golgi apparatus, integral component of membrane	N/A
Ca_04551	Aldo keto reductase family oxidoreductase	Location: (13,283,454…13,287,152)	oxidation-reduction process	N/A	oxidoreductase activity
Ca_04552	Early light-induced like	Location: (13,288,811…13,289,685)	N/A	integral component of membrane	N/A
Ca_04553	Dymeclin-like	Location: (13,291,505…13,297,363)	Golgi organization	Golgi apparatus	N/A
Ca_04554	Heat shock transcription factor A3	Location: (13,306,199…13,306,531)	regulation of transcription, DNA-templated	nucleus	transcription factor activity, sequence-specific DNA binding, sequence-specific DNA binding
Ca_04555	1,2-dihydroxy-3-keto-5-methylthiopentene dioxygenase [Acireductone dioxygenase (ARD) family]	Location: (13,311,000…13,314,040)	L-methionine biosynthetic process from methylthioadenosine, oxidation-reduction process	nucleus, cytoplasm	iron ion binding,acireductone dioxygenase (Ni2+-requiring) activity, acireductone dioxygenase [iron(II)-requiring] activity
Ca_04556	Uncharacterized protein	Location: (13,318,116…13,320,581)	N/A	chloroplast	N/A
Ca_04557	1,2-dihydroxy-3-keto-5-methylthiopentene dioxygenase [Acireductone dioxygenase (ARD) family]	Location: (13,323,350…13,324,896)	L-methionine biosynthetic process from methylthioadenosine, oxidation-reduction process	nucleus, cytoplasm	iron ion binding, acireductone dioxygenase [iron(II)-requiring] activity
Ca_04558	TIFY4b-like protein	Location: (13,328,534…13,333,733)	leaf development	nucleus	protein binding
Prioritized genes based on sequence polymorphism and natural variation in 100-seed weight
Ca_04546	Stem-specific protein TSJT1	Location: (13,238,649…13,241,556)	asparagine biosynthetic process, glutamine metabolic process	cytosol	asparagine synthase (glutamine-hydrolyzing) activity, protein homodimerization activity
Ca_04557	1,2-dihydroxy-3-keto-5-methylthiopentene dioxygenase [Acireductone dioxygenase (ARD) family]	Location: (13,323,350…13,324,896)	L-methionine biosynthetic process from methylthioadenosine, oxidation-reduction process	nucleus,cytoplasm	iron ion binding, acireductone dioxygenase [iron(II)-requiring] activity
Ca_04558	TIFY4b-like protein	Location: (13,328,534…13,333,733)	leaf development	nucleus	protein binding
N/A, function of the gene was not annotated
