# Supplementary material for: Genetic variation in CaTIFY4b contributes to drought adaptation in chickpea
Source: Plant Biotechnol J. 2022 May 21;20(9):1701–15. doi: 10.1111/pbi.13840 (PMC9398337; doi:10.1111/pbi.13840)
Supplement: Supplementary file 6 — Table S5 Summary of phenotypic traits measured at different platforms (field, rain‐out shelter, glasshouse and LeasyScan). [file PBI-20-1701-s007.xlsx]

## Sheet: Table S5
Table S5: Summary of phenotypic traits measured at different platforms (field, rain-out shelter, glasshouse, and LeasyScan)
Platform	Trait name	Trait code	Year of phenotyping	Replication	Treatment
Field	Seed yield (g plant-1)	SYLD_F	2017-18 and 2018-19 (October-March)	3	WS
	Seed yield (g plot-1)	SYLD_F	2017-18 and 2018-19 (October-March)	3	WS
	100-seed weight (g)	100SDW_F	2017-18 and 2018-19 (October-March)	3	WS
	Pod number (plant-1)	POD_F	2017-18 and 2018-19 (October-March)	3	WS
	Shoot biomass (g plant-1)	SBM_F	2017-18 and 2018-19 (October-March)	3	WS
	Harvest index (%)	HI_F	2017-18 and 2018-19 (October-March)	3	WS
	Days to first flowering	DFF_F	2017-18 and 2018-19 (October-March)	3	WS
	Days to 50% flowering	D50F_F	2017-18 and 2018-19 (October-March)	3	WS
	Days to maturity	DM_F	2017-18 and 2018-19 (October-March)	3	WS
	Residual yield (not explained by flowerig and harvest index)	RYLD_F	2017-18 and 2018-19 (October-March)	3	WS
	Plant vigour score	VIG_F	2017-18 and 2018-19 (October-March)	3	WS
	Plant height	PHT_F	2017-18 and 2018-19 (October-March)	3	WS
Rain-out shelter	Seed yield (g cyl-1)	SYLD_R	2017-18 and 2018-19 (October-March)	5	WW and WS
	Residual yield (not explained by flowering and harvest index)	RYLD_R	2017-18 and 2018-19 (October-March)	5	WW and WS
	100-seed weight (g)	100SDW_R	2017-18 and 2018-19 (October-March)	5	WW and WS
	Pod number (cyl-1)	POD_R	2017-18 and 2018-19 (October-March)	5	WW and WS
	Shoot biomass (g cyl-1)	SBM_R	2017-18 and 2018-19 (October-March)	5	WW and WS
	Shoot dry weight (g cyl-1)	SDW_R	2017-18 and 2018-19 (October-March)	5	WW and WS
	Harvest index	HI_R	2017-18 and 2018-19 (October-March)	5	WW and WS
	Days to first flowering	DFF_R	2017-18 and 2018-19 (October-March)	5	WW and WS
	Days to maturity	DM_R	2017-18 and 2018-19 (October-March)	5	WW and WS
	Water use-34 DAS (kg cyl-1)	WU-34DAS_R	2018-19 (October-February)	5	WW and WS
	Water use-38 DAS (kg cyl-1)	WU-38DAS_R	2017-18 (November-March)	5	WW and WS
	Water use-41 DAS (kg cyl-1)	WU-41DAS_R	2018-19 (October-February)	5	WW and WS
	Water use-45 DAS (kg cyl-1)	WU-45DAS_R	2017-18 (November-March)	5	WW and WS
	Water use-48 DAS (kg cyl-1)	WU-48DAS_R	2018-19 (October-February)	5	WW and WS
	Water use-52 DAS (kg cyl-1)	WU-52DAS_R	2017-18 (November-March)	5	WW and WS
	Water use-55 DAS (kg cyl-1)	WU-55DAS_R	2018-19 (October-February)	5	WW and WS
	Water use-59 DAS (kg cyl-1)	WU-59DAS_R	2017-18 (November-March)	5	WW and WS
	Water use-62 DAS (kg cyl-1)	WU-62DAS_R	2018-19 (October-February)	5	WW and WS
	Water use-66 DAS (kg cyl-1)	WU-66DAS_R	2017-18 (November-March)	5	WW and WS
	Water use-69 DAS (kg cyl-1)	WU-69DAS_R	2018-19 (October-February)	5	WW and WS
	Water use-73 DAS (kg cyl-1)	WU-73DAS_R	2017-18 (November-March)	5	WW and WS
	Water use-76 DAS (kg cyl-1)	WU-76DAS_R	2018-19 (October-February)	5	WW and WS
	Water use-83 DAS (kg cyl-1)	WU-82DAS_R	2018-19 (October-February)	5	WW and WS
	Water use-90 DAS (kg cyl-1)	WU-89DAS_R	2018-19 (October-February)	5	WW and WS
	Water use-94 DAS (kg cyl-1)	WU-94DAS_R	2017-18 (November-March)	5	WW
	Water use-104 DAS (kg cyl-1)	WU-104DAS_R	2018-19 (October-February)	5	WW
	Transpiration efficiency (g kg-1 cyl-1)	TE_R	2017-18 and 2018-19 (October-March)	5	WW and WS
	Cumulative water use (kg cyl-1)	CWU_R	2017-18 and 2018-19 (October-March)	5	WW and WS
	Pre-anthesis water use (kg cyl-1)	PRAWU_R	2017-18 and 2018-19 (October-March)	5	WW and WS
	Anthesis water use (kg cyl-1)	AWU_R	2017-18 and 2018-19 (October-March)	5	WW and WS
	Post-anthesis water use (kg cyl-1)	POAWU_R	2017-18 and 2018-19 (October-March)	5	WW and WS
Glasshouse	Seed yield (g cyl-1)	SYLD_GH	2017-18 (October-February)	3	WS
			2018-19 (October-February)	3	WW and WS
	Residual yield (not explained by flowering and harvest index)	RYLD_GH	2017-18 (October-February)	3	WS
			2018-19 (October-February)	3	WW and WS
	100-seed weight (g)	100SDW_GH	2017-18 (October-February)	3	WS
			2018-19 (October-February)	3	WW and WS
	Pod number (cyl-1)	POD_GH	2017-18 (October-February)	3	WS
			2018-19 (October-February)	3	WW and WS
	Shoot biomass (g cyl-1)	SBM_GH	2017-18 (October-February)	3	WS
			2018-19 (October-February)	3	WW and WS
	Shoot dry weight (g cyl-1)	SDW_GH	2017-18 (October-February)	3	WS
			2018-19 (October-February)	3	WW and WS
			2019-20 (February-March)	5	WW
	Harvest index	HI_GH	2017-18 (October-February)	3	WS
			2018-19 (October-February)	3	WW and WS
	Days to first flowering	DFF_GH	2017-18 (October-February)	3	WS
			2018-19 (October-February)	3	WW and WS
	Days to maturity	DM_GH	2017-18 (October-February)	3	WS
			2018-19 (October-February)	3	WW and WS
	Water use-34 DAS (kg cyl-1)	WU-34DAS_GH	2017-18 (October-February)	3	WS
			2018-19 (October-February)	3	WW and WS
	Water use-41 DAS (kg cyl-1)	WU-41DAS_GH	2017-18 (October-February)	3	WS
			2018-19 (October-February)	3	WW and WS
	Water use-48 DAS (kg cyl-1)	WU-48DAS_GH	2017-18 (October-February)	3	WS
			2018-19 (October-February)	3	WW and WS
	Water use-55 DAS (kg cyl-1)	WU-55DAS_GH	2017-18 (October-February)	3	WS
			2018-19 (October-February)	3	WW and WS
	Water use-62 DAS (kg cyl-1)	WU-62DAS_GH	2017-18 (October-February)	3	WS
			2018-19 (October-February)	3	WW and WS
	Water use-69 DAS (kg cyl-1)	WU-69DAS_GH	2017-18 (October-February)	3	WS
			2018-19 (October-February)	3	WW and WS
	Water use-76 DAS (kg cyl-1)	WU-76DAS_GH	2018-19 (October-February)	3	WW and WS
	Water use-83 DAS (kg cyl-1)	WU-83DAS_GH	2018-19 (October-February)	3	WW and WS
	Water use-90 DAS (kg cyl-1)	WU-90DAS_GH	2018-19 (October-February)	3	WW
	Water use-104 DAS (kg cyl-1)	WU-104DAS_GH	2018-19 (October-February)	3	WW
	Water use-111 DAS (kg cyl-1)	WU-111DAS_GH	2018-19 (October-February)	3	WW
	Transpiration efficiency (g kg-1 cyl-1)	TE_GH	2017-18 (October-February)	3	WS
			2018-19 (October-February)	3	WW and WS
	Cumulative water use (kg cyl-1)	CWU_GH	2017-18 (October-February)	3	WS
			2018-19 (October-February)	3	WW and WS
	Pre-anthesis water use (kg cyl-1)	PRAWU_GH	2017-18 (October-February)	3	WS
			2018-19 (October-February)	3	WW and WS
	Anthesis water use (kg cyl-1)	AWU_GH	2017-18 (October-February)	3	WS
			2018-19 (October-February)	3	WW and WS
	Post-anthesis water use (kg cyl-1)	POAWU_GH	2017-18 (October-February)	3	WS
			2018-19 (October-February)	3	WW and WS
	Root depth (cm)	RDp_GH	2017-18 (October-February)	3	WS
			2018-19 (October-February)	3	WW and WS
			2019-20 (February-March)	5	WW
	Root dry weight (g)	RDW_GH	2017-18 (October-February)	3	WS
			2018-19 (October-February)	3	WW and WS
			2019-20 (February-March)	5	WW
	Root length density (cm.cm-3)	RLD_GH	2017-18 (October-February)	3	WS
			2018-19 (October-February)	3	WW and WS
			2019-20 (February-March)	5	WW
	Root volume (cm3 cyl-1)	RVOL_GH	2017-18 (October-February)	3	WS
			2018-19 (October-February)	3	WW and WS
			2019-20 (February-March)	5	WW
	Root surface area (cm2 cyl-1)	RSA_GH	2017-18 (October-February)	3	WS
			2018-19 (October-February)	3	WW and WS
			2019-20 (February-March)	5	WW
	Root surface area/ root depth ratio (cm)	SDR_GH	2017-18 (October-February)	3	WS
			2018-19 (October-February)	3	WW and WS
			2019-20 (February-March)	5	WW
	Root dry weight/shoot dry weight ratio	RSR_GH	2017-18 (October-February)	3	WS
			2018-19 (October-February)	3	WW and WS
			2019-20 (February-March)	5	WW
	Root dry weight at 0-30 cm depth interval	RDW_30cm_GH	2018-19 (October-February)	3	WW and WS
			2019-20 (February-March)	5	WW
	Root dry weight at 30-60 cm depth interval	RDW_60cm_GH	2018-19 (October-February)	3	WW and WS
			2019-20 (February-March)	5	WW
	Root dry weight at 60-90 cm depth interval	RDW_90cm_GH	2018-19 (October-February)	3	WW and WS
			2019-20 (February-March)	5	WW
	Root length density at 0-30 cm depth interval	RLD_30cm_GH	2018-19 (October-February)	3	WW and WS
			2019-20 (February-March)	5	WW
	Root length density at 30-60 cm depth interval	RLD_60cm_GH	2018-19 (October-February)	3	WW and WS
			2019-20 (February-March)	5	WW
	Root length density at 60-90 cm depth interval	RLD_90cm_GH	2018-19 (October-February)	3	WW and WS
			2019-20 (February-March)	5	WW
	Root surface area at 0-30 cm depth interval	RSA_30cm_GH	2018-19 (October-February)	3	WW and WS
			2019-20 (February-March)	5	WW
	Root surface area at 30-60 cm depth interval	RSA_60cm_GH	2018-19 (October-February)	3	WW and WS
			2019-20 (February-March)	5	WW
	Root surface area at 60-90 cm depth interval	RSA_90cm_GH	2018-19 (October-February)	3	WW and WS
			2019-20 (February-March)	5	WW
LeasyScan	3D-Leaf area (cm²)	3DLA_LS	2017-18 (December-January)	4	WW
			2018-19 (December-January)	3	WW
	Projected leaf area (cm²)	PLA_LS	2017-18 (December-January)	4	WW
			2018-19 (December-January)	3	WW
	Plant height (mm)	PHT_LS	2017-18 (December-January)	4	WW
			2018-19 (December-January)	3	WW
	Leaf area index	LAI_LS	2017-18 (December-January)	4	WW
			2018-19 (December-January)	3	WW
	Digital biomass (cm3)	DBM_LS	2017-18 (December-January)	4	WW
			2018-19 (December-January)	3	WW
	Shoot dry weight (g)	SDW_LS	2017-18 (December-January)	4	WW
			2018-19 (December-January)	3	WW
	Specific leaf area (cm² g-1)	SLA_LS	2017-18 (December-January)	4	WW
			2018-19 (December-January)	3	WW
	Specific leaf weight (g cm-2)	SLW_LS	2017-18 (December-January)	4	WW
			2018-19 (December-January)	3	WW
	Plant vigour	VIG_LS	2017-18 (December-January)	4	WW
			2018-19 (December-January)	3	WW
	3D-Leaf area growth rate (cm² day-1)	3DLAGR_LS	2017-18 (December-January)	4	WW
			2018-19 (December-January)	3	WW
	Projected leaf area growth rate (cm² day-1)	PLAGR_LS	2017-18 (December-January)	4	WW
			2018-19 (December-January)	3	WW
	Canopy structure (cm²)	CS_LS	2017-18 (December-January)	4	WW
			2018-19 (December-January)	3	WW
WW, well-watered; WS, water stress
