# Supplementary material for: Genetic variation in CaTIFY4b contributes to drought adaptation in chickpea
Source: Plant Biotechnol J. 2022 May 21;20(9):1701–15. doi: 10.1111/pbi.13840 (PMC9398337; doi:10.1111/pbi.13840)
Supplement: Supplementary file 7 — Table S6 Summary of common and unique traits evaluated at field, rain‐out shelter, glasshouse and LeasyScan platforms. [file PBI-20-1701-s008.xlsx]

## Sheet: Table S6
Table S6: Summary of common and unique traits evaluated at field, rain-out shelter, glasshouse and LeasyScan platforms
Trait	Field	Lysimeter		LeasyScan	Sampling time
		Rain-out shelter	Glasshouse
Common traits across different platforms
Agronomy	Seed yield (g plant-1)	Seed yield (g cyl-1)	Seed yield (g cyl-1)	N/A	After harvesting
	Residual yield	Residual yield	Residual yield	N/A	Data derived
	100-seed weight (g)	100-seed weight (g)	100-seed weight (g)	N/A	After harvesting
	Pod number (plant-1)	Pod number (cyl-1)	Pod number (cyl-1)	N/A	After harvesting
	Shoot biomass (g plant-1)	Shoot biomass (g cyl-1)	Shoot biomass (g cyl-1)	N/A	After harvesting
	N/A	Shoot dry weight (g cyl-1)	Shoot dry weight (g cyl-1)	Shoot dry weight (g sector-1)	After harvesting
	Harvest index	Harvest index	Harvest index	N/A	Data derived
	Days to first flowering (d)	Days to first flowering (d)	Days to first flowering (d)	N/A	At flowering
	Days to maturity (d)	Days to maturity (d)	Days to maturity (d)	N/A	After physiological maturity
Canopy development	Plant vigour	N/A	N/A	Plant vigour	25 days after sowing
	Plant height (cm)	N/A	N/A	Plant height (mm)	At vegetative and pod-filling stage/physiological maturity
Unique traits for each platform
Water uptake		Pre-anthesis water use (kg cyl-1)	Pre-anthesis water use (kg cyl-1)		Temporal sampling during vegetative stage
		Anthesis water use (kg cyl-1)	Anthesis water use (kg cyl-1)		Temporal sampling during flowering stage
		Post-anthesis water use (kg cyl-1)	Post-anthesis water use (kg cyl-1)		Temporal sampling during pod-filling stage
		Cumulative water use (kg cyl-1)	Cumulative water use (kg cyl-1)		Temporal sampling
		Transpiration efficiency (g kg-1)	Transpiration efficiency (g kg-1)		Data derived
Root growth and architecture			Root depth (cm)		At vegetative and pod-filling stage
			Root dry weight (g)		At vegetative and pod-filling stage
			Root length density (cm.cm-3)		At vegetative and pod-filling stage
			Root volume (cm3 cyl-1)		At vegetative and pod-filling stage
			Root surface area (cm2 cyl-1)		At vegetative and pod-filling stage
			Root surface area/ root depth ratio (cm)		At vegetative and pod-filling stage
			Root dry weight/shoot dry weight ratio		At vegetative and pod-filling stage
			Root dry weight at 30cm interval depth (g)		At vegetative and pod-filling stage
			Root length density at 30cm interval depth (cm cm-3)		At vegetative and pod-filling stage
			Root surface area at 30cm interval depth (cm2)		At vegetative and pod-filling stage
Canopy development				3D-Leaf area (cm²)	15 to 35 days after sowing
				Projected leaf area (cm²)	15 to 35 days after sowing
				Leaf area index	15 to 35 days after sowing
				Digital biomass (cm3)	15 to 35 days after sowing
				Specific leaf area (mm² g-1)	15 to 35 days after sowing
				Specific leaf weight (g cm-2)	15 to 35 days after sowing
				3D-Leaf area growth rate (cm² day-1)	15 to 35 days after sowing
				Projected leaf area growth rate (cm² day-1)	15 to 35 days after sowing
				Canopy structure (cm²)	15 to 35 days after sowing
N/A, given trait was not evaluated
