# Supplementary material for: Genetic variation in CaTIFY4b contributes to drought adaptation in chickpea
Source: Plant Biotechnol J. 2022 May 21;20(9):1701–15. doi: 10.1111/pbi.13840 (PMC9398337; doi:10.1111/pbi.13840)
Supplement: Supplementary file 8 — Table S7 Variation in traits evaluated at different experimental platforms. [file PBI-20-1701-s002.xlsx]

## Sheet: Table S7
Table S7: Variation in traits evaluated at different experimental platforms
Trait type	Trait	Trait code	Year	Treatment	Minimum	Mean	Maximum	LSD	Significance	Heritability (%)
Yield and yield components	Seed yield (g plant-1)	SYLD_F	2017-18	WS	9.88	12.84	15.06	1.492	<0.001	30.4424
	Seed yield (g plant-1)	SYLD_F	2018-19	WS	7.074	11.45	15.22	2.111	<0.001	33.6629
	Seed yield (g plot-1)	SYLD_F	2017-18	WS	429.3	559.1	736.3	41.517	<0.001	85.1
	Seed yield (g plot-1)	SYLD_F	2018-19	WS	309.3	463.4	641.1	97.8	<0.05	18.46
	100-seed weight (g)	100SDW_F	2017-18	WS	13.72	16.29	26.15	0.49	<0.001	98.5795
	100-seed weight (g)	100SDW_F	2018-19	WS	14.72	18.61	25.63	1.0916	<0.001	95.1925
	Pod number (plant-1)	POD_F	2017-18	WS	52.67	79.98	102.3	9.429	<0.001	65.9732
	Pod number (plant-1)	POD_F	2018-19	WS	41.4	62.46	87.4	12.982	<0.001	35.2416
	Harvest index	HI_F	2017-18	WS	0.4227	0.5329	0.6991	0.066	<0.01	23.9345
	Harvest index	HI_F	2018-19	WS	0.3751	0.4789	0.6274	0.0754	<0.01	20.924
	Residual yield	RYLD_F	2017-18	WS	-2.802	0.007995	2.303	1.3029	<0.001	39.3652
	Residual yield	RYLD_F	2018-19	WS	-3.312	-0.03079	3.337	1.7326	<0.01	23.4626
	Seed yield (g cyl-1)	SYLD_R	2017-18	WW	6.49	11.95	19.16	3.335	ns	12.08
	Seed yield (g cyl-1)	SYLD_R	2017-18	WS	3.77	6.534	8.4	0.9203	ns	8.74
	Seed yield (g cyl-1)	SYLD_R	2018-19	WW	0.96	5.996	11.28	2.44	<0.001	26.0108
	Seed yield (g cyl-1)	SYLD_R	2018-19	WS	2.245	4.5	6.3	0.998	ns	10.56
	100-seed weight (g)	100SDW_R	2017-18	WW	14.92	20.08	32.33	1.0224	<0.001	95.6626
	100-seed weight (g)	100SDW_R	2017-18	WS	13.17	16.58	22.07	0.7656	<0.001	95.4166
	100-seed weight (g)	100SDW_R	2018-19	WW	12	16.44	23.3	0.7193	<0.001	95.0621
	100-seed weight (g)	100SDW_R	2018-19	WS	12.47	17.11	23.88	1.227	<0.001	90.292
	Pod number (cyl-1)	POD_R	2017-18	WW	35	60.43	97	16.6	<0.05	12.7523
	Pod number (cyl-1)	POD_R	2017-18	WS	26	40.24	58	6.057	<0.001	52.8014
	Pod number (cyl-1)	POD_R	2018-19	WW	8	36.21	60	14.82	ns	3
	Pod number (cyl-1)	POD_R	2018-19	WS	13	26.85	39	6.097	<0.001	29.4214
	Harvest index	HI_R	2017-18	WW	0.242	0.3402	0.4226	0.04423	<0.001	32.4855
	Harvest index	HI_R	2017-18	WS	0.2573	0.327	0.4239	0.0348	<0.001	36.7442
	Harvest index	HI_R	2018-19	WW	0.1333	0.3198	0.4761	0.09308	ns	4.29
	Harvest index	HI_R	2018-19	WS	0.2245	0.362	0.5697	0.07026	<0.05	12.6262
	Residual yield	RYLD_R	2017-18	WW	-5.462	0.05186	7.258	3.34	<0.05	12.766
	Residual yield	RYLD_R	2017-18	WS	-2.108	-0.000675	1.522	0.7864	<0.01	20.6446
	Residual yield	RYLD_R	2018-19	WW	-4.016	0.009087	3.456	1.892	<0.05	12.4426
	Residual yield	RYLD_R	2018-19	WS	-1.85	0.01031	1.531	0.7823	ns	11.36
	Seed yield (g cyl-1)	SYLD_GH	2017-18	WS	2.32	4.701	6.64	1.192	<0.001	28.4034
	Seed yield (g cyl-1)	SYLD_GH	2018-19	WW	0.29	7.276	18.19	6.499	<0.001	29.8558
	Seed yield (g cyl-1)	SYLD_GH	2018-19	WS	2.818	4.623	7.24	1.3561	ns	11.51
	100-seed weight (g)	100SDW_GH	2017-18	WS	10.57	14.34	19.4	1.735	<0.001	78.7177
	100-seed weight (g)	100SDW_GH	2018-19	WW	11.11	18.05	27.2	1.059	<0.001	97.242
	100-seed weight (g)	100SDW_GH	2018-19	WS	12.31	15.7	22.95	0.8065	<0.001	94.47
	Pod number (cyl-1)	POD_GH	2017-18	WS	20	33.33	58	8.551	<0.001	45.5639
	Pod number (cyl-1)	POD_GH	2018-19	WW	2	38.57	100	35.87	ns	8.48
	Pod number (cyl-1)	POD_GH	2018-19	WS	18	29.6	47	8.355	ns	3.6
	Harvest index	HI_GH	2017-18	WS	0.2394	0.3623	0.5152	0.07074	<0.001	35.9768
	Harvest index	HI_GH	2018-19	WW	0.04271	0.2509	0.4931	0.1475	<0.001	26.899
	Harvest index	HI_GH	2018-19	WS	0.1999	0.3753	0.4944	0.0892	<0.05	17.0981
	Residual yield	RYLD_GH	2017-18	WS	-1.858	0.00292	1.411	1.035	ns	6.49
	Residual yield	RYLD_GH	2018-19	WW	-5.638	0.04055	4.642	2.937	ns	9.86
	Residual yield	RYLD_GH	2018-19	WS	-1.495	0.01592	1.933	0.9034	<0.001	30.6373
Phenology	Days to 50% flowering (d)	D50%F_F	2017-18	WS	42	49.59	52	1.582	<0.001	51.2621
	Days to 50% flowering (d)	D50%F_F	2018-19	WS	35	39.03	41	1.8241	<0.01	25.3968
	Days to maturity (d)	DM_F	2017-18	WS	92	95.16	100	2.816	ns	-
	Days to maturity (d)	DM_F	2018-19	WS	76	83.1	88	3.588	<0.05	17.96
	Days to first flowering (d)	DFF_R	2017-18	WW	39	42.76	47	2	<0.01	20.9924
	Days to first flowering (d)	DFF_R	2017-18	WS	39	43.57	50	2.3	<0.05	13.4644
	Days to first flowering (d)	DFF_R	2018-19	WW	35	41.23	52	4.124	ns	9.05
	Days to first flowering (d)	DFF_R	2018-19	WS	35	41	49	3.429	<0.01	21.1135
	Days to maturity (d)	DM_R	2017-18	WW	91	95.05	99	2.343	ns	1.92
	Days to maturity (d)	DM_R	2017-18	WS	68	75.25	80	2.155	<0.001	42.7234
	Days to maturity (d)	DM_R	2018-19	WW	101	105	113	2.675	ns	11.39
	Days to maturity (d)	DM_R	2018-19	WS	71	80.92	85	2.839	<0.001	38.8355
	Days to first flowering (d)	DFF_GH	2017-18	WS	36	40.17	47	3.196	ns	8.03
	Days to first flowering (d)	DFF_GH	2018-19	WW	39	52.98	77	11.462	ns	9.77
	Days to first flowering (d)	DFF_GH	2018-19	WS	36	44.89	54	6.108	ns	9.46
	Days to maturity (d)	DM_GH	2017-18	WS	62	67.93	74	3.758	ns	-
	Days to maturity (d)	DM_GH	2018-19	WW	115	117.5	121	3.583	ns	-
	Days to maturity (d)	DM_GH	2018-19	WS	69	82.64	90	8.52	<0.05	18.6386
Water use-related	Water use-34 DAS (kg cyl-1)	WU-34DAS_R	2018-19	WW	0.1	0.4316	1	0.2285	<0.05	18.3467
	Water use-34 DAS (kg cyl-1)	WU-34DAS_R	2018-19	WS	0.1	0.3643	1	0.1713	<0.05	12.6204
	Water use-38 DAS (kg cyl-1)	WU-38DAS_R	2017-18	WW	1.02	1.456	2.19	0.2102	<0.001	35.4352
	Water use-38 DAS (kg cyl-1)	WU-38DAS_R	2017-18	WS	0.8	1.231	1.81	0.2244	<0.001	25.2552
	Water use-41 DAS (kg cyl-1)	WU-41DAS_R	2018-19	WW	0.3	0.8781	1.38	0.2943	ns	-
	Water use-41 DAS (kg cyl-1)	WU-41DAS_R	2018-19	WS	0.54	1.016	1.35	0.1936	<0.05	13.8307
	Water use-45 DAS (kg cyl-1)	WU-45DAS_R	2017-18	WW	0.69	1.093	1.64	0.1645	<0.05	14.9136
	Water use-45 DAS (kg cyl-1)	WU-45DAS_R	2017-18	WS	0.81	1.291	1.91	0.2135	ns	8.88
	Water use-48 DAS (kg cyl-1)	WU-48DAS_R	2018-19	WW	0.56	1.284	2	0.3501	ns	4.79
	Water use-48 DAS (kg cyl-1)	WU-48DAS_R	2018-19	WS	0.51	1.208	1.79	0.2833	<0.01	24.4818
	Water use-52 DAS (kg cyl-1)	WU-52DAS_R	2017-18	WW	1	1.611	2.71	0.4027	<0.05	17.0108
	Water use-52 DAS (kg cyl-1)	WU-52DAS_R	2017-18	WS	0.38	1.036	1.4	0.2061	ns	-
	Water use-55 DAS (kg cyl-1)	WU-55DAS_R	2018-19	WW	0.15	0.6988	1.85	0.3721	ns	4.14
	Water use-55 DAS (kg cyl-1)	WU-55DAS_R	2018-19	WS	0.14	0.3981	0.65	0.1028	<0.05	15.6311
	Water use-59 DAS (kg cyl-1)	WU-59DAS_R	2017-18	WW	0.623	1.607	2.55	0.4214	<0.05	15.5741
	Water use-59 DAS (kg cyl-1)	WU-59DAS_R	2017-18	WS	0.64	1.017	1.47	0.2041	ns	9.49
	Water use-62 DAS (kg cyl-1)	WU-62DAS_R	2018-19	WW	0.52	1.28	2.07	0.3881	<0.05	13.5494
	Water use-62 DAS (kg cyl-1)	WU-62DAS_R	2018-19	WS	0.25	0.7546	1.08	0.1805	ns	6.48
	Water use-66 DAS (kg cyl-1)	WU-66DAS_R	2017-18	WW	1.17	2.16	3.66	0.5164	<0.05	13.5732
	Water use-66 DAS (kg cyl-1)	WU-66DAS_R	2017-18	WS	0.23	0.5533	0.91	0.1619	<0.01	22.4475
	Water use-69 DAS (kg cyl-1)	WU-69DAS_R	2018-19	WW	0.16	1.223	2.49	0.4176	<0.05	18.1548
	Water use-69 DAS (kg cyl-1)	WU-69DAS_R	2018-19	WS	0.15	0.4898	0.72	0.1478	ns	1.93
	Water use-73 DAS (kg cyl-1)	WU-73DAS_R	2017-18	WW	0.89	2.242	3.27	0.5291	ns	0.07
	Water use-73 DAS (kg cyl-1)	WU-73DAS_R	2017-18	WS	0.01	0.3725	0.9	0.1818	<0.05	14.1317
	Water use-76 DAS (kg cyl-1)	WU-76DAS_R	2018-19	WW	0.25	1.621	2.6	0.5305	ns	9.94
	Water use-76 DAS (kg cyl-1)	WU-76DAS_R	2018-19	WS	0.12	0.4234	0.9	0.2102	<0.001	25.1741
	Water use-82 DAS (kg cyl-1)	WU-82DAS_R	2018-19	WW	0.13	1.601	2.6	0.5477	ns	0.01
	Water use-82 DAS (kg cyl-1)	WU-82DAS_R	2018-19	WS	0.1	0.321	0.81	0.1997	ns	6.17
	Water use-89 DAS (kg cyl-1)	WU-89DAS_R	2018-19	WW	0.28	1.617	2.65	0.6483	ns	-
	Water use-89 DAS (kg cyl-1)	WU-89DAS_R	2018-19	WS	0.09	0.2026	0.74	0.135	ns	4.34
	Water use-94 DAS (kg cyl-1)	WU-94DAS_R	2017-18	WW	1.15	3.437	5.09	0.8145	<0.05	15.3603
	Water use-104 DAS (kg cyl-1)	WU-104DAS_R	2018-19	WW	0.01	0.5331	1.51	0.4663	ns	-
	Pre-anthesis water use (kg cyl-1)	PRAWU_R	2017-18	WW	1.92	2.55	3.69	0.2994	<0.001	36.9199
	Pre-anthesis water use (kg cyl-1)	PRAWU_R	2017-18	WS	1.61	2.521	3.47	0.3549	<0.01	22.5831
	Pre-anthesis water use (kg cyl-1)	PRAWU_R	2018-19	WW	0.55	1.31	2.3	0.4152	ns	10.04
	Pre-anthesis water use (kg cyl-1)	PRAWU_R	2018-19	WS	0.79	1.38	2.35	0.3	<0.05	16.8476
	Post-anthesis water use (kg cyl-1)	POAWU_R	2017-18	WW	4.97	9.445	12.98	1.8031	ns	1.77
	Post-anthesis water use (kg cyl-1)	POAWU_R	2017-18	WS	0.92	1.943	3.14	0.4602	<0.01	19.825
	Post-anthesis water use (kg cyl-1)	POAWU_R	2018-19	WW	1.67	7.876	11.9	2.142	ns	8.45
	Post-anthesis water use (kg cyl-1)	POAWU_R	2018-19	WS	1.44	2.191	3.19	0.4718	<0.05	17.9159
	Cumulative water use (kg cyl-1)	CWU_R	2017-18	WW	8.24	13.606	18.45	2.2298	ns	7.85
	Cumulative water use (kg cyl-1)	CWU_R	2017-18	WS	4.43	5.5	6.23	0.4467	ns	3.17
	Cumulative water use (kg cyl-1)	CWU_R	2018-19	WW	4.28	11.168	15.6	2.507	<0.05	15.4411
	Cumulative water use (kg cyl-1)	CWU_R	2018-19	WS	3.11	4.964	5.84	0.6137	ns	-
	Transpiration efficiency (g kg-1 cyl-1)	TE_R	2017-18	WW	1.631	2.564	3.677	0.5248	ns	-
	Transpiration efficiency (g kg-1 cyl-1)	TE_R	2017-18	WS	2.375	3.604	4.446	0.3776	<0.001	47.4577
	Transpiration efficiency (g kg-1 cyl-1)	TE_R	2018-19	WW	0.8098	1.631	2.764	0.395	ns	11.08
	Transpiration efficiency (g kg-1 cyl-1)	TE_R	2018-19	WS	1.368	2.5	3.408	0.3152	<0.001	59.3169
	Water use-34 DAS (kg cyl-1)	WU-34DAS_GH	2017-18	WS	0.51	0.9972	1.57	0.4001	ns	-
	Water use-34 DAS (kg cyl-1)	WU-34DAS_GH	2018-19	WW	0.12	0.8976	1.4	0.2219	ns	3.68
	Water use-34 DAS (kg cyl-1)	WU-34DAS_GH	2018-19	WS	0.56	0.8927	1.41	0.18645	ns	8.51
	Water use-41 DAS (kg cyl-1)	WU-41DAS_GH	2017-18	WS	0.59	1.127	1.65	0.3292	ns	0.8
	Water use-41 DAS (kg cyl-1)	WU-41DAS_GH	2018-19	WW	0.63	0.9861	1.67	0.3096	<0.01	23.0072
	Water use-41 DAS (kg cyl-1)	WU-41DAS_GH	2018-19	WS	0.38	0.7912	1.58	0.2842	ns	10.74
	Water use-48 DAS (kg cyl-1)	WU-48DAS_GH	2017-18	WS	0.68	1.033	1.48	0.2846	ns	-
	Water use-48 DAS (kg cyl-1)	WU-48DAS_GH	2018-19	WW	0.57	0.9662	1.73	0.3601	<0.01	24.555
	Water use-48 DAS (kg cyl-1)	WU-48DAS_GH	2018-19	WS	0.11	0.8568	1.67	0.2881	ns	9.28
	Water use-55 DAS (kg cyl-1)	WU-55DAS_GH	2017-18	WS	0.5	0.959	1.36	0.2233	ns	3.36
	Water use-55 DAS (kg cyl-1)	WU-55DAS_GH	2018-19	WW	0.35	0.9487	2.18	0.4623	<0.05	19.2911
	Water use-55 DAS (kg cyl-1)	WU-55DAS_GH	2018-19	WS	0.29	0.7083	0.99	0.20108	ns	5.86
	Water use-62 DAS (kg cyl-1)	WU-62DAS_GH	2017-18	WS	0.15	0.6582	1.12	0.272	ns	2.97
	Water use-62 DAS (kg cyl-1)	WU-62DAS_GH	2018-19	WW	0.36	1.107	2.19	0.5585	<0.001	34.2529
	Water use-62 DAS (kg cyl-1)	WU-62DAS_GH	2018-19	WS	0.18	0.5423	0.79	0.16038	ns	3.58
	Water use-69 DAS (kg cyl-1)	WU-69DAS_GH	2017-18	WS	0.02	0.2	0.5	0.1646	ns	-
	Water use-69 DAS (kg cyl-1)	WU-69DAS_GH	2018-19	WW	0.4	1.568	3	0.7814	<0.001	33.1273
	Water use-69 DAS (kg cyl-1)	WU-69DAS_GH	2018-19	WS	0.07	0.5012	0.86	0.2199	ns	6.02
	Water use-76 DAS (kg cyl-1)	WU-76DAS_GH	2018-19	WW	0.44	1.507	2.26	0.6194	<0.001	28.1855
	Water use-76 DAS (kg cyl-1)	WU-76DAS_GH	2018-19	WS	0.01	0.2815	0.62	0.206	ns	12.91
	Water use-83 DAS (kg cyl-1)	WU-83DAS_GH	2018-19	WW	0.41	1.443	2.21	0.525	<0.01	20.0728
	Water use-83 DAS (kg cyl-1)	WU-83DAS_GH	2018-19	WS	0.01	0.1434	0.49	0.17684	<0.05	17.5123
	Water use-90 DAS (kg cyl-1)	WU-90DAS_GH	2018-19	WW	0.46	1.655	2.79	0.6794	<0.01	21.4317
	Water use-104 DAS (kg cyl-1)	WU-104DAS_GH	2018-19	WW	0.17	1.443	2.1	0.6646	ns	3.97
	Water use-111 DAS (kg cyl-1)	WU-111DAS_GH	2018-19	WW	0.02	1.467	2.62	0.5733	ns	2.43
	Pre-anthesis water use (kg cyl-1)	PRAWU_GH	2017-18	WS	1.29	2.124	3.15	0.6476	ns	-
	Pre-anthesis water use (kg cyl-1)	PRAWU_GH	2018-19	WW	1.16	1.884	2.95	0.4757	<0.05	18.061
	Pre-anthesis water use (kg cyl-1)	PRAWU_GH	2018-19	WS	1.16	1.684	2.99	0.4304	ns	10.41
	Post-anthesis water use (kg cyl-1)	POAWU_GH	2017-18	WS	1.31	1.817	2.63	0.4407	ns	-
	Post-anthesis water use (kg cyl-1)	POAWU_GH	2018-19	WW	3.02	10.191	14.31	3.504	<0.001	27.6849
	Post-anthesis water use (kg cyl-1)	POAWU_GH	2018-19	WS	0.31	1.468	2.37	0.6556	ns	11.2
	Cumulative water use (kg cyl-1)	CWU_GH	2017-18	WS	3.6	4.975	5.91	0.7988	ns	-
	Cumulative water use (kg cyl-1)	CWU_GH	2018-19	WW	5.39	13.99	20.9	4.314	<0.001	31.0401
	Cumulative water use (kg cyl-1)	CWU_GH	2018-19	WS	3.23	4.717	5.09	0.3715	ns	3.01
	Transpiration efficiency (g kg-1 cyl-1)	TE_GH	2017-18	WS	1.644	2.633	3.937	0.5892	<0.05	15.2514
	Transpiration efficiency (g kg-1 cyl-1)	TE_GH	2018-19	WW	0.6177	1.764	2.547	0.6607	ns	6.63
	Transpiration efficiency (g kg-1 cyl-1)	TE_GH	2018-19	WS	1.821	2.639	4.601	0.5985	<0.001	34.2532
Root growth and architecture	Root depth (cm)	RDp_GH	2017-18	WS	50	82.78	120	22.91	<0.001	28.2677
	Root depth (cm)	RDp_GH	2018-19	WW	10	85.54	150	39.64	<0.05	18.9747
	Root depth (cm)	RDp_GH	2018-19	WS	60	92.24	135	23.68	<0.01	24.8243
	Root depth (cm)	RDp_GH	2019-20	WW	30	63.26	121	15.93	<0.01	20.9879
	Root dry weight (g)	RDW_GH	2017-18	WS	0.62	1.39	2.7	0.6501	<0.01	21.5985
	Root dry weight (g)	RDW_GH	2018-19	WW	0.18	2.116	6.41	2.352	ns	10.64
	Root dry weight (g)	RDW_GH	2018-19	WS	0.52	1.207	3.13	0.5845	<0.001	32.1472
	Root dry weight (g)	RDW_GH	2019-20	WW	0.13	0.8001	2.13	0.4172	<0.001	35.6834
	Root length density (cm cm-3)	RLD_GH	2017-18	WS	0.06745	0.1661	0.3919	0.1102	ns	5.01
	Root length density (cm cm-3)	RLD_GH	2018-19	WW	0.007106	0.2867	0.7793	0.26	<0.05	14.081
	Root length density (cm cm-3)	RLD_GH	2018-19	WS	0.1181	0.2988	0.6629	0.143	<0.05	15.8498
	Root length density (cm cm-3)	RLD_GH	2019-20	WW	0.1002	0.348	0.5388	0.0992	<0.01	22.0698
	Root volume (cm3 cyl-1)	RVOL_GH	2017-18	WS	3.698	9.885	25.04	5.758	<0.01	19.8222
	Root volume (cm3 cyl-1)	RVOL_GH	2018-19	WW	3.596	21.15	65.81	18.55	ns	13.08
	Root volume (cm3 cyl-1)	RVOL_GH	2018-19	WS	9.218	19.95	69.29	13.064	<0.01	20.5904
	Root volume (cm3 cyl-1)	RVOL_GH	2019-20	WW	8.594	33.67	94.44	12.875	<0.001	28.3176
	Root surface area (cm2 cyl-1)	RSA_GH	2017-18	WS	367.7	882.8	2155	491.9	<0.01	23.1822
	Root surface area (cm2 cyl-1)	RSA_GH	2018-19	WW	122.8	1338	3932	1152	<0.05	14.8172
	Root surface area (cm2 cyl-1)	RSA_GH	2018-19	WS	585.4	1325	3088	664.141	<0.01	23.3628
	Root surface area (cm2 cyl-1)	RSA_GH	2019-20	WW	511	1864	3770	565.516	<0.001	29.0367
	Root surface area/ root depth (cm)	SDR_GH	2017-18	WS	5.466	10.39	18.74	3.543	<0.01	23.5472
	Root surface area/ root depth (cm)	SDR_GH	2018-19	WW	2.828	14.73	30.24	9.172	ns	7.48
	Root surface area/ root depth (cm)	SDR_GH	2018-19	WS	7.617	14.18	25.73	4.913	<0.01	21.8244
	Root surface area/ root depth (cm)	SDR_GH	2019-20	WW	15.82	29.35	44.35	5.813	ns	7.49
	Root dry weight/ shoot dry weight (cm)	RSR_GH	2017-18	WS	0.05935	0.1934	0.5543	0.10028	<.001	26.947
	Root dry weight/ shoot dry weight (cm)	RSR_GH	2018-19	WW	0.01509	0.1189	0.3372	0.123	ns	7.03
	Root dry weight/ shoot dry weight (cm)	RSR_GH	2018-19	WS	0.08076	0.1801	0.3408	0.07323	<0.05	15.3379
	Root dry weight/ shoot dry weight (cm)	RSR_GH	2019-20	WW	0.1016	0.2727	0.677	0.12169	<0.05	12.8616
	Root dry weight (g, 0-30 cm)	RDW_30cm_GH	2019-20	WW	0.12	0.5383	1.79	0.2599	<0.01	20.7012
	Root dry weight (g, 30-60 cm)	RDW_60cm_GH	2019-20	WW	0.01	0.2279	0.81	0.1755	<0.001	30.6026
	Root dry weight (g, 60-90 cm)	RDW_90cm_GH	2019-20	WW	0.02	0.134	0.4	0.3026	ns	3.1
	Root length density (cm cm-3, 0-30 cm)	RLD_30cm_GH	2019-20	WW	0.4009	0.6771	0.9991	0.1243	ns	6.61
	Root length density (cm cm-3, 30-60 cm)	RLD_60cm_GH	2019-20	WW	0.3034	0.6131	1.093	0.1855	ns	10.84
	Root length density (cm cm-3, 60-90 cm)	RLD_90cm_GH	2019-20	WW	0.2954	0.4252	0.6471	0.2441	ns	-
	Root surface area (cm2 cyl-1, 0-30 cm)	RSA_30cm_GH	2019-20	WW	500.1	980.4	1405	224.7	<0.01	18.8548
	Root surface area (cm2 cyl-1, 30-60 cm)	RSA_60cm_GH	2019-20	WW	394.3	766.2	1729	283.5	ns	11.26
	Root surface area (cm2 cyl-1, 60-90 cm)	RSA_90cm_GH	2019-20	WW	370.8	495.7	829.7	301.8	ns	-
Canopy development	Plant height (cm)	PHT_F	2017-18	WS	40.8	47.21	53.6	2.555	<0.001	72.1871
	Plant height (cm)	PHT_F	2018-19	WS	32	39.13	44.2	1.9256	<0.001	79.4208
	Shoot biomass (g plant-1)	SBM_F	2017-18	WS	17.97	24.21	30.92	2.945	<0.001	44.1216
	Shoot biomass (g plant-1)	SBM_F	2018-19	WS	16.84	23.94	30.43	3.715	<0.01	20.3631
	Plant vigour	VIG_F	2017-18	WS	1.5	2.647	5	0.4	<0.001	87.212
	Plant vigour	VIG_F	2018-19	WS	1.25	2.293	5	0.3996	<0.001	94.258
	Shoot biomass (g cyl-1)	SBM_R	2017-18	WW	22.09	35.1	49.49	8.477	ns	2.11
	Shoot biomass (g cyl-1)	SBM_R	2017-18	WS	12.94	20.09	25.98	2.339	<0.001	37.9864
	Shoot biomass (g cyl-1)	SBM_R	2018-19	WW	5.62	18.57	29.27	5.787	<0.01	20.0752
	Shoot biomass (g cyl-1)	SBM_R	2018-19	WS	6.847	12.51	16.39	2.05	<0.01	23.3861
	Shoot dry weight (g cyl-1)	SDW_R	2017-18	WW	11.57	20.75	31.24	5.265	ns	8.11
	Shoot dry weight (g cyl-1)	SDW_R	2017-18	WS	6.76	12.14	16.66	1.928	<0.001	50.6678
	Shoot dry weight (g cyl-1)	SDW_R	2018-19	WW	3.76	11.22	18.88	4.094	ns	6.5
	Shoot dry weight (g cyl-1)	SDW_R	2018-19	WS	2.754	7.199	9.959	1.661	<0.01	19.5219
	Shoot biomass (g cyl-1)	SBM_GH	2017-18	WS	8.07	13.05	18.44	3.152	ns	9.79
	Shoot biomass (g cyl-1)	SBM_GH	2018-19	WW	4.96	25.94	44.8	14.22	<0.01	25.763
	Shoot biomass (g cyl-1)	SBM_GH	2018-19	WS	7.231	12.46	20.29	2.862	<0.001	37.3362
	Shoot dry weight (g cyl-1)	SDW_GH	2017-18	WS	3.88	7.44	12.3	2.342	<0.05	18.0391
	Shoot dry weight (g cyl-1)	SDW_GH	2018-19	WW	4.49	17.47	27.07	7.514	<0.05	15.9966
	Shoot dry weight (g cyl-1)	SDW_GH	2018-19	WS	3.719	6.755	12.81	2.402	<0.01	22.9701
	Shoot dry weight (g cyl-1)	SDW_GH	2019-20	WW	0.41	2.989	5.89	1.1436	<0.001	49.4041
	3D-Leaf area (cm²)	3DLA_LS	2017-18	WW	4.305	21.55	99.88	8.342	<0.001	85.33
	3D-Leaf area (cm²)	3DLA_LS	2018-19	WW	12.51	78.84	260.1	25.44	<0.001	87.47
	Projected leaf area (cm²)	PLA_LS	2017-18	WW	2.492	13.57	64.55	5.994	<0.001	83.12
	Projected leaf area (cm²)	PLA_LS	2018-19	WW	7.782	49.36	168.6	16.31	<0.001	87.7
	Plant height (mm)	PHT_LS	2017-18	WW	34.28	52.97	81.38	7.744	<0.001	70.17
	Plant height (mm)	PHT_LS	2018-19	WW	32.86	63.48	120.4	9.465	<0.001	84.46
	Leaf area index	LAI_LS	2017-18	WW	0.00121	0.008207	0.03841	0.003265	<0.001	83.92
	Leaf area index	LAI_LS	2018-19	WW	0.004813	0.03027	0.1	0.00985	<0.001	87.38
	Shoot dry weight (g)	SDW_LS	2017-18	WW	4.56	10.56	23.77	3.398	ns	9.11
	Shoot dry weight (g)	SDW_LS	2018-19	WW	18.89	31.29	58	9.84	ns	12.65
	Digital biomass (cm3)	DBM_LS	2017-18	WW	8.605	124.4	786.7	78.88	<0.001	80.66
	Digital biomass (cm3)	DBM_LS	2018-19	WW	46.52	569.4	3075	225.4	<0.001	91.52
	Specific leaf area (cm² g-1)	SLA_LS	2017-18	WW	0.4543	2.033	8.133	1.0619	<0.001	64
	Specific leaf area (cm² g-1)	SLA_LS	2018-19	WW	0.4986	2.538	8.283	1.15	<0.001	75.36
	Specific leaf weight (g cm-2)	SLW_LS	2017-18	WW	0.123	0.6951	2.201	0.3662	<0.001	59.91
	Specific leaf weight (g cm-2)	SLW_LS	2018-19	WW	0.1207	0.5166	2.006	0.3107	<0.001	55
	Plant vigour	VIG_LS	2017-18	WW	1.5	2.32	5	0.4318	<0.001	82.31
	Plant vigour	VIG_LS	2018-19	WW	1	2.258	5	0.5651	<0.001	83.82
	3D-Leaf area growth rate (cm² day-1)	3DLAGR_LS	2017-18	WW	0.04413	2.756	15.23	2.807	<0.01	17.55
	3D-Leaf area growth rate (cm² day-1)	3DLAGR_LS	2018-19	WW	3.878	18.62	38.19	6.472	<0.001	73.99
	Projected leaf area growth rate (cm² day-1)	PLAGR_LS	2017-18	WW	0.01593	1.671	10.47	1.841	<0.01	18.67
	Projected leaf area growth rate (cm² day-1)	PLAGR_LS	2018-19	WW	2.473	11.85	27.13	4.169	<0.001	74.55
	Canopy structure (cm²)	CS_LS	2017-18	WW	-2.864	-0.0009483	5.154	1.2914	<0.05	12.4
	Canopy structure (cm²)	CS_LS	2018-19	WW	-3.609	-0.00252	6.814	1.996	ns	11.47
The platform used for phenotyping of each trait is depicted by suffix letters; F, Field; R, Rain-out shelter; GH, Glasshouse; LS, LeasyScan.
LSD, Least significant differences; WW, well-watered; WS, water stress; ns, non-significant.
