# Supplementary material for: Genetic variation in CaTIFY4b contributes to drought adaptation in chickpea
Source: Plant Biotechnol J. 2022 May 21;20(9):1701–15. doi: 10.1111/pbi.13840 (PMC9398337; doi:10.1111/pbi.13840)
Supplement: Supplementary file 9 — Table S8 Analysis of variance for traits evaluated across different environments and/or treatments. [file PBI-20-1701-s004.xlsx]

## Sheet: Table S8
Table S8: Analysis of variance for traits evaluated across different environments and/or treatments
Trait type	Trait	Trait code	Source of variation	Degrees of freedom	Mean squares	F-value	P-value
Yield and yield components	Seed yield (g plant-1)	SYLD_F	Genotype	51	4.505	3.53	<0.001
			Environment	1	151.247	118.64	<0.001
			Genotype × Environment	51	1.747	1.37	ns
	Seed yield (g plot-1)	SYLD_F	Genotype	51	12360	5.74	<0.001
			Environment	1	714553	331.9	<0.001
			Genotype × Environment	51	5686	2.64	<0.001
	100-seed weight (g)	100SDW_F	Genotype	51	44.6077	163.35	<0.001
			Environment	1	419.23	1535.15	<0.001
			Genotype × Environment	51	2.0178	7.39	<0.001
	Pod number (plant-1)	POD_F	Genotype	51	305.05	6.21	<0.001
			Environment	1	23954	487.84	<0.001
			Genotype × Environment	51	95.36	1.94	<0.001
	Harvest index	HI_F	Genotype	51	0.003642	1.91	<0.001
			Environment	1	0.226737	119.01	<0.001
			Genotype × Environment	51	0.003439	1.81	<0.01
	Seed yield (g cyl-1)	SYLD_R	Genotype	20	6.867	3.32	<0.001
			Treatment	1	112.354	54.39	<0.001
			Genotype × Treatment	20	3.966	1.92	<0.05
	100-seed weight (g)	100SDW_R	Genotype	20	68.4445	112.22	<0.001
			Treatment	1	23.0014	37.71	<0.001
			Genotype × Treatment	20	4.7951	7.86	<0.001
	Pod number (plant-1)	POD_R	Genotype	20	100.66	1.32	ns
			Treatment	1	4400.88	57.63	<0.001
			Genotype × Treatment	20	125.06	1.64	<0.05
	Harvest index	HI_R	Genotype	20	0.003946	0.97	ns
			Treatment	1	0.08934	21.98	<0.001
			Genotype × Treatment	20	0.007466	1.84	<0.05
Phenology	Days to first flowering (d)	DFF_F	Genotype	51	5.342	4.25	<0.001
			Environment	1	9849.39	7839.31	<0.001
			Genotype × Environment	51	2.087	1.66	<0.01
	Days to 50% flowering (d)	D50%F_F	Genotype	51	4.497	4.04	<.001
			Environment	1	8694.26	7817.32	<.001
			Genotype × Environment	51	2.037	1.83	<0.01
	Days to maturity (d)	DM_F	Genotype	51	4.952	1.25	ns
			Environment	1	11352.3	2861	<.001
			Genotype × Environment	51	5.974	1.51	<0.05
Water use-related	Pre-anthesis water use (kg cyl-1)	PRAWU_R	Genotype	20	0.4577	0.98	ns
			Treatment	1	0.0432	0.09	ns
			Genotype × Treatment	20	0.0739	0.16	ns
			Genotype	20	0.45775	6.11	< 0.001
			Environment	1	146.684	1958.06	< 0.001
			Genotype × Environment	20	0.08873	1.18	ns
	Post-anthesis water use (kg cyl-1)	POAWU_R	Genotype	20	1.891	1.15	ns
			Treatment	1	4517.65	2738.43	< 0.001
			Genotype × Treatment	20	2.348	1.42	ns
			Genotype	20	1.89	0.14	ns
			Environment	1	45.14	3.3	ns
			Genotype × Environment	20	1.5	0.11	ns
	Cumulative water use (kg cyl-1)	CWU_R	Genotype	20	4.455	1.64	<0.05
			Treatment	1	5319	1961.81	<0.001
			Genotype × Treatment	20	3.936	1.45	ns
			Genotype	20	4.45	0.27	ns
			Environment	1	228.85	13.9	<0.001
			Genotype × Environment	20	2.28	0.14	ns
	Transpiration efficiency (g kg-1 cyl-1)	TE_R	Genotype	20	0.6527	1.63	<0.05
			Treatment	1	94.5966	235.73	< 0.001
			Genotype × Treatment	20	0.1875	0.47	ns
			Genotype	20	0.6527	1.78	<0.05
			Environment	1	107.287	293.3	<0.001
			Genotype × Environment	20	0.1899	0.52	ns
Root growth and architecture	Root depth (cm)	RDp_GH	Genotype	51	782.4	2.07	<0.001
			Treatment	1	3412.4	9.01	<0.01
			Genotype × Treatment	51	589	1.55	<0.05
	Root dry weight (g)	RDW_GH	Genotype	51	1.5451	1.63	<0.05
			Treatment	1	61.8219	65.28	<0.001
			Genotype × Treatment	51	1.3528	1.43	<0.05
	Root length density (cm cm-3)	RLD_GH	Genotype	51	0.02995	1.92	<0.001
			Treatment	1	0.01114	0.72	ns
			Genotype × Treatment	51	0.01793	1.15	ns
	Root volume (cm3 cyl-1)	RVOL_GH	Genotype	51	206.82	2.24	<0.001
			Treatment	1	110.42	1.19	ns
			Genotype × Treatment	51	86.8	0.94	ns
	Root surface area (cm2 cyl-1)	RSA_GH	Genotype	51	706115	2.25	<0.001
			Treatment	1	12913	0.04	ns
			Genotype × Treatment	51	333018	1.06	ns
Canopy development	Plant height (cm)	PHT_F	Genotype	51	37.951	19.44	<0.001
			Environment	1	5084.42	2604.27	<0.001
			Genotype × Environment	51	1.712	0.88	ns
	Shoot biomass (g plant-1)	SBM_F	Genotype	51	16.654	3.89	<0.001
			Environment	1	6.041	1.41	ns
			Genotype × Environment	51	3.791	0.88	ns
	Plant vigour	VIG_F	Genotype	51	4.00626	65.79	<0.001
			Environment	1	9.78385	160.66	<0.001
			Genotype × Environment	51	0.36065	5.92	<0.001
	3D-Leaf area (cm²)	3DLA_LS	Genotype	51	4541.3	38.68	<0.001
			Environment	1	290428	2473.72	<0.001
			Genotype × Environment	51	1678	14.29	<0.001
	Projected leaf area (cm²)	PLA_LS	Genotype	51	1926.36	38.15	<0.001
			Environment	1	113361	2244.89	<0.001
			Genotype × Environment	51	697.69	13.82	<0.001
	Leaf area index	LAI_LS	Genotype	51	0.00065464	36.65	<0.001
			Environment	1	0.0432157	2419.37	<0.001
			Genotype × Environment	51	0.00026488	14.83	<0.001
	Digital biomass (cm3)	DBM_LS	Genotype	51	463012	48.17	<0.001
			Environment	1	17438131	1814.33	<0.001
			Genotype × Environment	51	232651	24.21	<0.001
	Specific leaf area (cm² g-1)	SLA_LS	Genotype	51	8.2934	15.26	<0.001
			Environment	1	22.4583	41.31	<0.001
			Genotype × Environment	51	1.3894	2.56	<0.001
	Specific leaf weight (g cm-2)	SLW_LS	Genotype	51	0.51094	9.16	<0.001
			Environment	1	2.80796	50.32	<0.001
			Genotype × Environment	51	0.13605	2.44	<0.001
	3D-Leaf area growth rate (cm² day-1)	3DLAGR_LS	Genotype	51	95.867	11.08	<0.001
			Environment	1	21983.2	2540.87	<0.001
			Genotype × Environment	51	67.495	7.8	<0.001
	Projected leaf area growth rate (cm² day-1)	PLAGR_LS	Genotype	51	43.433	11.95	<0.001
			Environment	1	8951.17	2461.94	<0.001
			Genotype × Environment	51	27.459	7.55	<0.001
	Canopy structure (cm²)	CS_LS	Genotype	51	13752	1.24	ns
			Environment	1	2	0	ns
			Genotype × Environment	51	20354	1.84	<0.01
ns, non-significant
