# Supplementary material for: Genetic variation in CaTIFY4b contributes to drought adaptation in chickpea
Source: Plant Biotechnol J. 2022 May 21;20(9):1701–15. doi: 10.1111/pbi.13840 (PMC9398337; doi:10.1111/pbi.13840)
Supplement: Supplementary file 10 — Table S9 MapMan analysis of the differentially regulated genes in the seed and leaf samples. [file PBI-20-1701-s005.xlsx]

## Sheet: Table S9
Table S9: MapMan analysis of the differentially regulated genes in the seed and leaf samples
Sample	Growth stage	Treatment	Bin ID	Bin name	Number of DEGs	Total genes	P-value	False discovery rate
Seed	Embryogenesis	Well-watered	5.9	Lipid metabolism.lipid bodies-associated activities	3	29	1.45399e-05	0.00290798
Seed	Embryogenesis	Water stress	5.9	Lipid metabolism.lipid bodies-associated activities	9	29	3.876e-07	7.75201e-05
			9.2	Secondary metabolism.phenolics	10	52	1.04687e-05	0.00101436
			50.1	Enzyme classification.EC_1 oxidoreductases	33	425	1.52154e-05	0.00101436
			3.4	Carbohydrate metabolism.oligosaccharide metabolism	4	7	4.75132e-05	0.00237566
			19.1	Protein homeostasis.protein quality control	12	99	0.000169199	0.00676796
			20.1	Cytoskeleton organisation.microtubular network	12	117	0.000796879	0.0265626
Leaf	Reproductive	Water stress	12.1	Chromatin organisation.histones	11	40	1.09906e-06	0.000109906
			15.5	RNA biosynthesis.transcriptional regulation	124	1804	8.58694e-07	0.000109906
			50.2	Enzyme classification.EC_2 transferases	40	481	0.000167409	0.0111606
Leaf	Pod-filling	Well-watered	15.5	RNA biosynthesis.transcriptional regulation	173	1804	2.98022e-07	5.96043e-05
			50.2	Enzyme classification.EC_2 transferases	60	481	2.09905e-06	0.000209905
			50.1	Enzyme classification.EC_1 oxidoreductases	52	425	1.74514e-05	0.00116343
Leaf	Pod-filling	Water stress	20.1	Cytoskeleton organisation.microtubular network	37	117	4.94939e-15	9.89879e-13
			12.1	Chromatin organisation.histones	18	40	6.4222e-11	6.4222e-09
			21.3	Cell wall organisation.pectin	37	184	1.02592e-08	6.8395e-07
			13.4	Cell cycle organisation.cytokinesis	15	59	1.39165e-05	0.000695827
			13.3	Cell cycle organisation.mitosis and meiosis	24	142	8.04959e-05	0.00321984
			21.9	Cell wall organisation.cutin and suberin	13	56	0.000142144	0.00473814
			18.4	Protein modification.phosphorylation	95	941	0.000505804	0.0144515
			13.2	Cell cycle organisation.DNA replication	14	74	0.000761952	0.0190488
			21.4	Cell wall organisation.cell wall proteins	18	110	0.000897109	0.0199358
			50.1	Enzyme classification.EC_1 oxidoreductases	48	425	0.00140039	0.0280079
DEG, differentially expressed gene
